# Supplementary material for: Fluorescent Chitosan Modified with Heterocyclic Aromatic Dyes
Source: Materials (Basel). 2021 Oct 26;14(21):6429. doi: 10.3390/ma14216429 (PMC8585458; doi:10.3390/ma14216429)
Supplement: Supplementary file 1 [file materials-14-06429-s001.zip]

Archive with 1 entries (1 files):
- materials-1369058-supplementary.pdf
